# Supplementary material for: SOX9, GATA3, and GATA4 Overexpression in Liposarcomas: Insights into the Molecular Biology of Adipocytic Sarcomas
Source: Int J Mol Sci. 2025 Nov 13;26(22):10981. doi: 10.3390/ijms262210981 (PMC12652793; doi:10.3390/ijms262210981)
Supplement: Supplementary file 1 [file ijms-26-10981-s001.zip]

Archive with 1 entries (1 files):
- ijms-3919554-supplementary.pdf
